# Supplementary material for: Improving the Management of Outpatients with Heart Failure the IC-MMERSIVE Project
Source: J Clin Med. 2026 Mar 26;15(7):2530. doi: 10.3390/jcm15072530 (PMC13073573; doi:10.3390/jcm15072530)
Supplement: Supplementary file 1 [file jcm-15-02530-s001.zip]

Archive with 1 entries (1 files):
- jcm-4208242-supplementary.pdf
